# Supplementary material for: Transcriptomic Profiling Identifies Potential Prognostic Genes in Vietnamese Patients with Non-Small-Cell Lung Cancer
Source: Curr Issues Mol Biol. 2026 May 9;48(5):491. doi: 10.3390/cimb48050491 (PMC13204278; doi:10.3390/cimb48050491)
Supplement: Supplementary file 1 [file cimb-48-00491-s001.zip]

Archive with 1 entries (1 files):
- cimb-4248946-supplementary.pdf
